# Supplementary material for: Assessment of Oral Health-Related Quality of Life in Children with Leukemia and Gingival Inflammation
Source: J Pers Med. 2026 Feb 2;16(2):84. doi: 10.3390/jpm16020084 (PMC12941404; doi:10.3390/jpm16020084)
Supplement: Supplementary file 1 [file jpm-16-00084-s001.zip]

Archive with 1 entries (1 files):
- jpm-4056590-supplementary.pdf
